# Supplementary material for: Changes in physiotherapists’ perceptions of evidence-based practice after a year in the workforce: A mixed-methods study
Source: PLoS One. 2020 Dec 21;15(12):e0244190. doi: 10.1371/journal.pone.0244190 (PMC7751960; doi:10.1371/journal.pone.0244190)
Supplement: S3 Appendix — (XLSX) [file pone.0244190.s003.xlsx]

## Sheet: Sheet1
Name		Files	References	Created On	Created By	Modified On	Modified By
clinical context made theory easier to understand		1	1	2015-05-20 09:46:29	CEF	2015-05-20 20:12:02	CEF
coudl not see relevance in first year		1	2	2015-05-08 14:54:13	CEF	2015-05-20 20:13:27	CEF
EBP 3 application of skills important		10	15	2015-04-11 14:07:49	CEF	2015-05-20 20:10:12	CEF
EBP2 repeated EBP1		7	8	2015-04-11 13:17:57	CEF	2015-05-20 20:09:53	CEF
gave frameworks to use without pushing it on us		1	1	2015-04-11 14:06:45	CEF	2015-05-20 20:11:43	CEF
great lecturer helps learning		1	1	2015-04-11 13:18:53	CEF	2015-05-20 20:13:00	CEF
helped me know how to tell if evidence is good or bad		1	1	2015-05-20 09:42:00	CEF	2015-05-20 20:14:15	CEF
helped me know where to get information		2	3	2015-05-09 20:13:38	CEF	2015-05-20 20:10:39	CEF
opinion on EBP course hasn't changed over past year		5	5	2015-05-06 10:11:22	CEF	2015-05-20 12:48:37	CEF
prepared me for the workplace		10	11	2015-05-04 13:21:00	CEF	2015-05-20 20:09:07	CEF
put me in good stead professionally		1	2	2015-04-11 11:56:35	CEF	2015-05-20 20:08:52	CEF
systematic review team assignment not so helpful to learning		4	5	2015-04-11 21:57:40	CEF	2015-05-20 20:16:06	CEF
timing and order of course ok		2	2	2015-05-09 20:43:30	CEF	2015-05-20 20:09:36	CEF
too much of it, it was overdone		1	2	2015-05-20 11:10:21	CEF	2015-05-20 20:14:52	CEF
have opportunity to apply practical searching and research skills earlier in course		3	3	2015-04-11 13:21:28	CEF	2015-05-20 19:31:35	CEF
introduce EBP later in degree to help see relevance		1	2	2015-05-08 14:55:48	CEF	2015-05-20 19:34:20	CEF
introduce research and searching skills earlier in program		6	8	2015-05-05 21:39:46	CEF	2015-05-25 11:28:21	CEF
introduce using Endnote with searching		1	1	2015-04-11 21:14:23	CEF	2015-05-20 19:34:26	CEF
make EBP 1 and 2 more engaging and interesting		2	3	2015-05-20 11:12:50	CEF	2015-05-20 20:18:39	CEF
more emphasis on interpretation of results		1	1	2015-04-11 21:58:31	CEF	2015-05-20 19:35:38	CEF
orientate to what a research article is first		1	1	2015-04-11 21:15:23	CEF	2015-05-20 19:36:26	CEF
prepare students for lack of database access as graduates		2	2	2015-05-05 21:38:18	CEF	2015-05-20 19:32:59	CEF
show relevance and importance more from begininning		6	6	2015-04-11 14:08:50	CEF	2015-05-20 19:33:39	CEF
Experience of using EBP skills in their first year		0	0	2015-05-20 13:42:31	CEF	2020-10-26 11:09:53	CEF
Clients don't ask but appreciate hearing about evidence for their treatment		9	17	2015-05-20 13:03:00	CEF	2020-10-26 11:55:44	CEF
giving patients evidence helps treatment to work		3	3	2015-05-20 10:26:37	CEF	2015-05-20 21:50:01	CEF
paients appreciate being told about evidence for their treatment		8	12	2015-05-20 20:45:12	CEF	2020-10-25 23:29:29	CEF
patients don't ask for evidence		2	2	2015-05-20 13:09:18	CEF	2020-10-25 23:29:01	CEF
some patients care more about evidence than others		0	0	2020-10-25 21:26:21	CEF	2020-10-25 23:22:48	CEF
parents of patients don't really care what I do		1	2	2015-05-06 10:01:28	CEF	2015-05-20 21:29:34	CEF
patients aware of reports in the media		1	1	2015-05-20 13:09:18	CEF	2015-05-20 14:27:44	CEF
patients from low SES less aware of EBP		1	1	2015-05-20 13:09:18	CEF	2015-05-20 14:26:48	CEF
patients with chronic pain don't value evidence as much		1	1	2015-05-20 13:09:18	CEF	2015-05-20 14:26:21	CEF
patients with health background interested in evidence		2	2	2015-05-20 13:09:18	CEF	2015-05-20 14:26:21	CEF
some patients want something to back up what you're doing		1	1	2015-05-09 20:25:27	CEF	2015-05-20 14:26:21	CEF
Confidence in EBP skills comes with practice		0	0	2020-10-22 15:11:26	CEF	2020-10-26 11:05:19	CEF
can't remember the statistics		4	4	2015-04-11 20:13:15	CEF	2020-10-26 00:05:42	CEF
need to practice using it to stay confident		13	21	2020-10-25 23:58:09	CEF	2020-10-26 11:16:03	CEF
Difficulties accessing time and databases for EBP		0	0	2020-10-22 15:07:52	CEF	2020-10-26 12:01:05	CEF
lack of time		9	15	2015-04-11 14:04:33	CEF	2020-10-26 11:30:53	CEF
out of date protocols		1	1	2015-04-11 21:53:36	CEF	2020-10-25 20:25:27	CEF
unable to access journals or databases		9	12	2015-04-11 14:03:51	CEF	2020-10-26 11:49:20	CEF
understaffed		1	1	2015-05-06 09:48:21	CEF	2015-05-20 21:29:27	CEF
Learning a lot from colleagues' clinical expertise		0	0	2015-05-20 21:54:12	CEF	2020-10-25 23:11:41	CEF
getting advice from colleagues		9	10	2015-04-11 11:13:05	CEF	2020-10-26 11:51:16	CEF
prioritising expertise and experience in EBP		4	4	2015-05-20 21:59:49	CEF	2015-05-20 22:04:54	CEF
Looking up research evidence when unsure		12	42	2015-05-20 13:20:01	CEF	2020-10-26 11:55:21	CEF
advocating for change in patient management		1	2	2015-05-09 21:27:53	CEF	2020-10-25 20:37:11	CEF
appraising what information is relevant to clients		1	1	2015-04-11 13:47:24	CEF	2020-10-26 11:41:55	CEF
bringing confidence to clinical reasoning when unsure		10	23	2015-05-09 20:11:52	CEF	2020-10-26 11:44:45	CEF
don't need to search for evidence if protocols already there		1	1	2015-05-09 21:26:22	CEF	2020-10-26 11:43:28	CEF
evidence does not always have the answer		1	5	2015-04-11 12:23:14	CEF	2020-10-26 11:40:47	CEF
informing interventions for clinical populations		4	6	2015-05-04 12:13:07	CEF	2020-10-26 00:48:31	CEF
Using 3 pillars of EBP		3	4	2015-05-07 22:29:08	CEF	2020-10-26 11:51:52	CEF
Self-motivated to be EBP user		9	16	2015-04-11 12:27:35	CEF	2020-10-26 11:27:10	CEF
Workplace culture supports EBP behaviours		0	0	2020-10-22 15:12:16	CEF	2020-10-26 11:05:33	CEF
business model did not support EBP		2	2	2015-05-04 13:23:26	CEF	2020-10-26 11:22:23	CEF
colleagues role model using EBP		0	0	2020-10-26 00:22:01	CEF	2020-10-26 01:29:37	CEF
colleague at workplace		11	25	2015-05-05 21:30:35	CEF	2020-10-26 11:13:23	CEF
colleagues not talking about evidence a lot		4	6	2015-05-04 12:25:53	CEF	2020-10-26 01:23:01	CEF
employer		7	11	2015-04-11 12:22:18	CEF	2020-10-26 01:28:43	CEF
keeps up with the evidence		5	6	2015-05-08 09:30:22	CEF	2015-05-20 21:26:48	CEF
no one negative about EBP		8	8	2015-04-11 12:23:45	CEF	2015-05-20 12:30:31	CEF
no role models for EBP		5	8	2015-04-11 13:58:32	CEF	2020-10-26 01:24:20	CEF
surgeon		2	4	2015-05-08 09:26:29	CEF	2020-10-26 00:44:34	CEF
evidence-based resources used by department		4	5	2020-10-26 00:28:13	CEF	2020-10-26 11:32:45	CEF
formal development opportunities		0	0	2020-10-26 00:54:37	CEF	2020-10-26 01:15:39	CEF
inservices		3	4	2015-05-06 09:50:38	CEF	2020-10-26 00:21:07	CEF
lack of professional development at workplace		1	2	2015-05-08 10:28:13	CEF	2015-05-20 21:29:03	CEF
professional developmentthat supports EBP		3	4	2015-04-11 13:54:11	CEF	2015-05-20 20:56:39	CEF
informally talking about evidence		9	16	2015-05-08 14:48:45	CEF	2020-10-26 01:32:06	CEF
sharing journal articles		4	5	2015-05-20 10:50:44	CEF	2020-10-26 01:31:21	CEF
poor workplace culture is hard to change		3	4	2015-05-09 21:48:52	CEF	2020-10-26 11:29:50	CEF
supervisors expect and encourage you to be evidence-based		7	13	2020-10-26 00:32:30	CEF	2020-10-26 01:24:59	CEF
encouraged to research clinical questions		3	3	2015-05-04 12:08:33	CEF	2015-05-20 22:33:17	CEF
value of EBP approach differs with work area		8	15	2015-04-11 11:31:41	CEF	2020-10-26 01:27:20	CEF
private practice is EBP gold standard		1	2	2015-05-04 12:43:11	CEF	2015-05-20 21:48:21	CEF
Frequency physiotherapy graduates use their EBP skills and knowledge in their first year		6	9	2015-05-20 12:53:59	CEF	2020-10-26 11:07:27	CEF
haven't done that much EBP		4	7	2015-04-11 20:07:56	CEF	2020-10-25 20:41:10	CEF
using EBP daily		1	1	2015-04-11 13:51:08	CEF	2015-05-20 12:48:37	CEF
using EBP with every patient		1	1	2015-05-07 22:29:42	CEF	2015-05-20 12:48:37	CEF
anything they have to offer is going to be useful		2	2	2015-05-20 10:37:43	CEF	2015-05-20 20:22:08	CEF
chronic pain management		1	1	2015-04-11 21:17:02	CEF	2015-05-20 20:19:41	CEF
clinical skills		4	4	2015-04-11 20:40:36	CEF	2015-05-20 20:19:22	CEF
ensure rural grads can access		2	2	2015-05-06 10:13:17	CEF	2015-05-20 20:19:28	CEF
glossary of terms used in research reporting		1	1	2015-04-11 13:23:16	CEF	2015-05-20 20:20:18	CEF
how to access information for free		2	2	2015-04-11 14:10:40	CEF	2015-05-20 20:19:34	CEF
I don't think there's anything		1	1	2015-05-08 14:58:07	CEF	2015-05-20 20:20:23	CEF
incontinence management		1	2	2015-05-20 11:07:29	CEF	2015-05-20 20:21:24	CEF
muscle energy and pelvic fascia		1	1	2015-05-20 11:07:53	CEF	2015-05-20 20:20:46	CEF
musculoskeletal treatment techniques		1	1	2015-05-20 09:49:33	CEF	2020-10-26 00:08:22	CEF
refresher		3	3	2015-04-11 13:22:56	CEF	2015-05-20 20:19:16	CEF
SIJ management		1	1	2015-04-11 22:00:41	CEF	2015-05-20 20:21:06	CEF
Support for physiotherapy graduates in their first year		0	0	2015-05-20 12:42:19	CEF	2015-05-20 14:11:19	CEF
Barriers to feeling graduates feeling supported in their first year		5	8	2015-05-20 12:42:55	CEF	2015-07-22 12:27:49	CEF
business model		1	1	2015-05-04 12:59:39	CEF	2015-05-20 19:22:18	CEF
lack of structured supervision		5	5	2015-05-04 12:41:02	CEF	2015-05-20 19:22:01	CEF
lack of time		2	2	2015-05-04 12:58:15	CEF	2015-05-20 19:22:13	CEF
What makes graduates feel supported in their first year		12	29	2015-05-20 12:51:20	CEF	2015-05-20 12:51:41	CEF
feeling supported but you need to ask for it		2	2	2015-05-04 12:04:18	CEF	2015-05-20 19:25:14	CEF
financial support for professional development		4	5	2015-04-11 20:49:47	CEF	2015-05-20 19:23:27	CEF
help with challenging patients		1	1	2015-05-20 10:04:55	CEF	2015-05-20 19:23:50	CEF
helpful colleagues		5	5	2015-04-11 20:05:49	CEF	2015-05-20 19:23:15	CEF
mentors		2	2	2015-04-11 11:13:27	CEF	2015-05-20 19:23:43	CEF
regular professional development as work group		3	4	2015-05-09 20:07:02	CEF	2015-05-20 19:23:36	CEF
structured supervision		7	8	2015-05-04 12:01:24	CEF	2015-05-20 19:23:04	CEF
working towards goals		1	1	2015-05-09 21:13:49	CEF	2015-05-20 19:23:55	CEF
working with other new grads		1	1	2015-05-20 10:06:45	CEF	2015-05-20 19:24:04	CEF
What first year feels like for physiotherapy graduates		14	21	2015-05-20 12:39:05	CEF	2015-05-20 14:11:19	CEF
steep learning curve		4	4	2015-04-11 13:31:25	CEF	2015-05-20 19:27:34	CEF
love the variety of work		3	3	2015-05-09 20:05:17	CEF	2015-05-20 19:27:39	CEF
loving it		8	8	2015-04-11 13:33:30	CEF	2015-05-20 19:27:30	CEF
mostly good		3	3	2015-04-11 21:38:07	CEF	2015-05-20 19:27:42	CEF
not as intense as expected		1	1	2015-04-11 11:16:01	CEF	2015-05-20 19:27:49	CEF
still finding my place but that's ok		1	1	2015-04-11 20:48:43	CEF	2015-05-20 19:28:32	CEF
wish I knew more about the psychological stuff		1	1	2015-05-20 10:03:39	CEF	2015-05-20 19:28:00	CEF
What first year looks like for physiotherapy graduates		14	79	2015-05-20 12:35:04	CEF	2015-05-20 14:11:19	CEF
Structure of employment in first year		12	19	2015-05-20 12:33:07	CEF	2015-05-20 12:33:07	CEF
full-time employment		7	7	2015-04-11 20:46:35	CEF	2015-05-20 19:26:54	CEF
multiple workplaces		7	8	2015-04-11 11:10:52	CEF	2015-05-20 19:26:58	CEF
part-time employment		2	2	2015-04-11 13:29:50	CEF	2015-05-20 19:27:02	CEF
took a gap		1	2	2015-05-06 09:56:49	CEF	2015-05-20 19:27:09	CEF
Work areas in first year		14	60	2015-05-20 12:19:14	CEF	2015-05-20 12:19:27	CEF
first year - a variety of work areas		10	11	2015-05-20 09:18:42	CEF	2015-05-20 19:21:18	CEF
work area - aged care		2	3	2015-04-11 13:29:16	CEF	2015-04-11 20:47:25	CEF
work area - cardiorespiratory		1	1	2015-05-08 14:27:09	CEF	2015-05-08 14:27:09	CEF
work area - chronic pain		3	3	2015-04-11 13:27:56	CEF	2015-05-20 09:57:53	CEF
work area - community		1	1	2015-05-09 20:29:06	CEF	2015-05-09 20:29:06	CEF
work area - hospital inpatients		7	7	2015-04-11 20:00:59	CEF	2015-05-09 21:58:51	CEF
work area - hydrotherapy		3	3	2015-05-05 20:59:08	CEF	2015-05-20 10:40:47	CEF
work area - musculoskeletal		8	8	2015-04-11 11:08:04	CEF	2015-05-20 10:40:47	CEF
work area - occupational rehab		1	1	2015-04-11 13:28:17	CEF	2015-04-11 13:28:17	CEF
work area - paediatrics		3	3	2015-04-11 21:35:16	CEF	2015-05-20 10:40:47	CEF
work area - Pilates		3	3	2015-05-05 20:58:46	CEF	2015-05-20 10:40:47	CEF
work area - private practice		1	1	2015-05-09 20:03:42	CEF	2015-05-09 20:03:42	CEF
work area - rehab		4	4	2015-04-11 20:01:14	CEF	2015-05-09 21:57:54	CEF
work area - rural health		4	5	2015-04-11 21:37:21	CEF	2015-05-09 20:02:22	CEF
work area - sports		4	5	2015-04-11 11:09:03	CEF	2015-05-20 10:40:47	CEF
work area - women's health		1	1	2015-04-11 20:47:52	CEF	2015-04-11 20:47:52	CEF
